# Supplementary material for: Nested sampling for parameter inference in systems biology: application to an exemplar circadian model
Source: BMC Syst Biol. 2013 Jul 30;7:72. doi: 10.1186/1752-0509-7-72 (PMC3735395; doi:10.1186/1752-0509-7-72)
Supplement: Additional file 2 — R Code for Nested Sampling. R code for nested sampling, slice sampling and for the transitional likelihood computation can be found in NestedSamplingRCode.tar. [file 1752-0509-7-72-S2.tar]

Archive with 19 entries (16 files):
- NestedSamplingRCode
- NestedSamplingRCode/._.DS_Store
- NestedSamplingRCode/.DS_Store
- NestedSamplingRCode/Bridging
- NestedSamplingRCode/CircadianSampler.r
- NestedSamplingRCode/GaussianSampler.r
- NestedSamplingRCode/NestedSampling
- NestedSamplingRCode/README.txt
- NestedSamplingRCode/NestedSampling/._.DS_Store
- NestedSamplingRCode/NestedSampling/.DS_Store
- NestedSamplingRCode/NestedSampling/nestedSamplingAlgorithm.r
- NestedSamplingRCode/NestedSampling/nestedSamplingProblems.r
- NestedSamplingRCode/NestedSampling/sliceSamplingAlgorithmAdaptive.r
- NestedSamplingRCode/Bridging/._.DS_Store
- NestedSamplingRCode/Bridging/.DS_Store
- NestedSamplingRCode/Bridging/bridgeAlgorithmsLD.r
- NestedSamplingRCode/Bridging/bridgeModelDefinitionDD.r
- NestedSamplingRCode/Bridging/bridgeModelDefinitionLD.r
- NestedSamplingRCode/Bridging/simulated-DD-120h-1.csv
