# Supplementary material for: Nested sampling for parameter inference in systems biology: application to an exemplar circadian model
Source: BMC Syst Biol. 2013 Jul 30;7:72. doi: 10.1186/1752-0509-7-72 (PMC3735395; doi:10.1186/1752-0509-7-72)
Supplement: Additional file 2 — R Code for Nested Sampling. R code for nested sampling, slice sampling and for the transitional likelihood computation can be found in NestedSamplingRCode.tar. [file 1752-0509-7-72-S2.tar › NestedSamplingRCode/CircadianSampler.r]

# CircadianSampler.r

# copyright (c) 2013 University of Edinburgh
# author Stuart Aitken S.Aitken@ed.ac.uk
# funded by the BBSRC Grant no. BB/I023461/1

# nested sampling configured for the circadian model computing the likelihood function using bridging.
# Results are saved in two files in TOPLEVELDIRECTORY e.g.:

# run at the commandline: $R -f CircadianSampler.r
TOPLEVELDIRECTORY <- paste(getwd(),'/',sep='');


# or set TOPLEVELDIRECTORY manually
# TOPLEVELDIRECTORY <- "/Users/.../R/"; # the parent directory of NestedSampling and Bridging


activeSamples <- 25;
maxPosteriorSamples <- 5000;
SESSIONID <- 1;    # set random seed
LLCONFIG  <- 0;    # 1|2|3 to exclude M,Pc,Pn from LL ; else 0 for all species
SHOWPLOTS <- TRUE; # plot first and second dimensions of posterior points in an x y plot
SSampling <- 1;    # no. slice sampling steps
NPARAMETER <- 4;   # 4 for usual case, explore 5,4,3,2
CYCLES <- 1;       # 1|2|3|4|5
DATASET <- "1";    
RESULTSDIR <- "";

source(paste(TOPLEVELDIRECTORY,"NestedSampling/sliceSamplingAlgorithmAdaptive.r",sep=""));
source(paste(TOPLEVELDIRECTORY,"NestedSampling/nestedSamplingAlgorithm.r",sep=""));
source(paste(TOPLEVELDIRECTORY,"NestedSampling/nestedSamplingProblems.r",sep=""));

# bridge algorithms and data DD model
source(paste(TOPLEVELDIRECTORY,"Bridging/bridgeModelDefinitionDD.r",sep=""));
source(paste(TOPLEVELDIRECTORY,"Bridging/bridgeAlgorithmsLD.r",sep=""));

# DD data
Ds <- read.table(paste(TOPLEVELDIRECTORY,"Bridging/simulated-DD-120h-",DATASET,".csv",sep=""),header = TRUE,sep=",");

makeFileName <- function(prefix) {
  return(paste(TOPLEVELDIRECTORY,RESULTSDIR,prefix,"_",DATASET,"_",CYCLES,"_",activeSamples,"_",NPARAMETER,"_",SESSIONID,".csv",sep=""));
}

logLikelihoodBridge <- function(Obj,lower,upper) {
  LLCOUNT <<- LLCOUNT + 1;
  l <- Obj$dim;
  params <- NULL;
  for(i in 1:l) {
    params <- c(params,(lower[i] + (upper[i]-lower[i])*Obj$a[i]));
  }
  if(l<referenceParametersDimension) {
    params <- c(params,referenceParameters[(l+1):referenceParametersDimension]);
  }
  Obj$logL <- bridgeDataSeries(SData,params,bridgeLength,scaleFactor)$LL;
  Obj;
}


prior <- function(logLikelihoodFn) {priorObject(logLikelihoodFn,dimension);}
logLikelihood <- function(Obj,logLstar) {logLikelihoodBridge(Obj,lower,upper);}
printSample <- function(Obj) { printObject(Obj);}
sameObj <- function(O1,O2) {sameObject(O1,O2);}
explore <- function(Obj,logLstar,logLikelihoodFn) {
  exploreSlice(Obj,logLstar,logLikelihoodFn,SSampling);
}


# bridge setup
if(CYCLES==1) { selectFn <- select13From1cycleFn;}
if(CYCLES==2) { selectFn <- select25From2cyclesFn;}
if(CYCLES==3) { selectFn <- select37From3cyclesFn;}
if(CYCLES==4) { selectFn <- select49From4cyclesFn;}
if(CYCLES==5) { selectFn <- select61From5cyclesFn;}

SData<-subsequenceData(Ds, selectFn);
bridgeLength <- 20;
scaleFactor <- theoreticalScaleFactor(SData,bridgeLength);
print(paste("no data points to bridge",length(SData$time),"scale factors",scaleFactor[1],scaleFactor[2],scaleFactor[3],"bridge length",bridgeLength));
parameterNames <-      c("vs","ks","k1","k2","vm",   "vd", "kI","km", "kd","n","omega", "amp", "dawn", "dusk", "cyclen");
referenceParameters <- c(1.6, 0.5, 0.5,  0.6, 0.505,  1.4,  1.0, 0.5, 0.13, NPARAMETER,  500,     0.8,   6,      18,     24);
referenceParametersDimension <- length(referenceParameters);
inferredParameters <- referenceParameters;

     #        vs     ks     k1     k2     vm     vd     kI    km     kd
upper <-  c(1.79, 0.59, 0.66, 0.73, 0.68, 1.63, 1.27, 1.22, 0.24);
     #        vs     ks     k1     k2     vm     vd     kI     km    kd 
lower <-  c(1.41, 0.41, 0.37, 0.50, 0.39, 1.18, 0.73, 0.017, 0.000001);


dimension <- 9;
volume <- prod(upper-lower);
t0 <- setupNestedSampling(SESSIONID);
id <- format(Sys.time(), "%Y%b%d%H%M%S");
saveRanges(rbind(upper,lower),parameterNames[1:dimension],makeFileName("ranges"));
res <- nestedSampling(activeSamples,maxPosteriorSamples,logLikelihood,PLOTACTIVE=SHOWPLOTS,DIRECTORY=TOPLEVELDIRECTORY,ID=id,USESTOPHEURISTIC=TRUE);
r <- results(res,log(volume),seq(from=1,to=dimension));
saveObjects(res$samples,parameterNames[1:dimension],makeFileName("nestSamp"));
cat('Time elapsed:',(proc.time()-t0)[1],'seconds\n');
