# Supplementary material for: Nested sampling for parameter inference in systems biology: application to an exemplar circadian model
Source: BMC Syst Biol. 2013 Jul 30;7:72. doi: 10.1186/1752-0509-7-72 (PMC3735395; doi:10.1186/1752-0509-7-72)
Supplement: Additional file 2 — R Code for Nested Sampling. R code for nested sampling, slice sampling and for the transitional likelihood computation can be found in NestedSamplingRCode.tar. [file 1752-0509-7-72-S2.tar › NestedSamplingRCode/GaussianSampler.r]

# GaussianSampler.r

# copyright (c) 2013 University of Edinburgh
# author Stuart Aitken S.Aitken@ed.ac.uk
# funded by the BBSRC Grant no. BB/I023461/1

# nested sampling configured for Gaussian likelihood functions
# a scatterplot of posterior samples (first and second dimensions) is shown for illustration

# run at the commandline: $R -f GaussianSampler.r
TOPLEVELDIRECTORY <- paste(getwd(),'/',sep='');

# or set TOPLEVELDIRECTORY manually
# TOPLEVELDIRECTORY <- "/Users/.../R/"; # the parent directory of NestedSampling and Bridging

SHOWPLOTS <- TRUE; # plot first and second dimensions of posterior points in an x y plot

source(paste(TOPLEVELDIRECTORY,"NestedSampling/sliceSamplingAlgorithmAdaptive.r",sep=""));
source(paste(TOPLEVELDIRECTORY,"NestedSampling/nestedSamplingAlgorithm.r",sep=""));
source(paste(TOPLEVELDIRECTORY,"NestedSampling/nestedSamplingProblems.r",sep=""));

# Gaussian
mu <- 0;      # mu and sd are the same in all dimensions
sd <- 0.05;   #
dimension <- 10;
upper <- array(dim=dimension,0.5);   # same upper bound in all dimensions
lower <- array(dim=dimension,-0.5);  # same lower bound in all dimensions
volume <- prod(upper-lower);
logVolume <- log(volume);

trueResult <- log((2*pi*sd^2)^(dimension/2));
trueResult;

prior <- function(logLikelihoodFn) {priorObject(logLikelihoodFn,dimension);}
logLikelihood <- function(Obj,logLstar) {logLikelihoodGaussian(Obj,lower,upper,mu,sd);}
printSample <- function(Obj) { printObject(Obj);}
sameObj <- function(O1,O2) {sameObject(O1,O2);}
explore <- function(Obj,logLstar,logLikelihoodFn) {
  exploreSlice(Obj,logLstar,logLikelihoodFn,1);
}

activeSamples <- 25;
maxPosteriorSamples <- 5000;
seed <- 1;
t0 <- setupNestedSampling(seed);
res <- nestedSampling(activeSamples,maxPosteriorSamples,logLikelihood,PLOTACTIVE=SHOWPLOTS,DIRECTORY=NULL,USESTOPHEURISTIC=TRUE);
r <- results(res,logVolume,seq(1:dimension));
cat('Time elapsed:',(proc.time()-t0)[1],'seconds\n');
plotResults(res);
