# Supplementary material for: Nested sampling for parameter inference in systems biology: application to an exemplar circadian model
Source: BMC Syst Biol. 2013 Jul 30;7:72. doi: 10.1186/1752-0509-7-72 (PMC3735395; doi:10.1186/1752-0509-7-72)
Supplement: Additional file 2 — R Code for Nested Sampling. R code for nested sampling, slice sampling and for the transitional likelihood computation can be found in NestedSamplingRCode.tar. [file 1752-0509-7-72-S2.tar › NestedSamplingRCode/README.txt]

# copyright (c) 2013 University of Edinburgh
# author Stuart Aitken S.Aitken@ed.ac.uk
# funded by the BBSRC Grant no. BB/I023461/1

Quick start: 
1. Gaussian problem  - GaussianSampler.r run at the commandline: $R -f GaussianSampler.r, 
                       or set the path TOPLEVELDIRECTORY to the directory of this README file and
                       copy and paste R code into the R application

2. Circadian problem - CircadianSampler.r run at the commandline: $R -f CircadianSampler.r,
                       or set the path TOPLEVELDIRECTORY to the directory of this README file and
                       copy and paste R code into the R application

GaussianSampler.r				:setup and run nested sampling on n-dimensional isotropic Gaussian problems 
CircadianSampler.r				:setup and run nested sampling on the circadian problem

/NestedSampling
nestedSamplingAlgorithm.r		       	:main nested sampling algorithm
nestedSamplingProblems.r			:additional methods
sliceSamplingAlgorithmAdaptive.r		:slice sampling exploration method

/Bridging
bridgeAlgorithmsLD.r			       	:bridge heuristics
bridgeModelDefinitionDD.r		        :circadian model definition for DD case
bridgeModelDefinitionLD.r			:circadian model definition for LD case
simulated-DD-120h-1.csv				:example of a stochastic simulation realising the DD model
