# Supplementary material for: Nested sampling for parameter inference in systems biology: application to an exemplar circadian model
Source: BMC Syst Biol. 2013 Jul 30;7:72. doi: 10.1186/1752-0509-7-72 (PMC3735395; doi:10.1186/1752-0509-7-72)
Supplement: Additional file 2 — R Code for Nested Sampling. R code for nested sampling, slice sampling and for the transitional likelihood computation can be found in NestedSamplingRCode.tar. [file 1752-0509-7-72-S2.tar › NestedSamplingRCode/NestedSampling/nestedSamplingProblems.r]

# nestedSamplingProblems.r

# copyright (c) 2013 University of Edinburgh
# author Stuart Aitken S.Aitken@ed.ac.uk
# funded by the BBSRC Grant no. BB/I023461/1

# setup some global variables and return proc.time()
setupNestedSampling <- function(x) {
  GLOBALEXP <<- NULL;
  GLOBALSH <<- NULL;
  GLOBALDOWN <<-0;
  GLOBALUP <<- 0;
  set.seed(x);
  proc.time();
}

# prior() and log likelihood logLikelihood() functions for simple test problems

# generic objects of dim parameters [stored in range 0..1, selected uniformly from prior]
priorObject <- function(logLikelihoodFn,dimension) {
  Obj <- list();
  Obj$dim <- dimension;
  Obj$a <- array(dim=dimension,-1);
  Obj$w <- array(dim=dimension,0.5);# widths for slice sampling
  for(i in 1:dimension) {
    Obj$a[i] <- runif(1,0.0,1.0);
  }
  Obj <- logLikelihoodFn(Obj); 
  while(Obj$logL == -Inf) {
    for(i in 1:dimension) {
      Obj$a[i] <- runif(1,0.0,1.0);
    }
    Obj <- logLikelihoodFn(Obj);
  }
  Obj$llCount <- 0;
  Obj;
}

printObject <- function(Obj) {
  l <- Obj$dim;
  r <- paste("a1:",Obj$a[1],"; ",sep="");
  if(l>1) {
    for(i in 2:l) {
      r<-paste(r,paste("a",i,":",sep=""),Obj$a[i],";",sep="");
    }
  }
  r<-paste(r,"\nlogL",Obj$logL,"\n");
  cat(r);
}

saveObjects <- function(samples,parameterNames,fileName) {
  rl <- samples[1][[1]]$dim;
  if(is.null(parameterNames)) parameterNames <-formatC(seq(1,rl,length=rl), format="fg");
  wNames <- paste("w", parameterNames,sep="");
  names <- c("logL","logWt","llCount",parameterNames,wNames);
  z <- NULL;
  for(s in samples) {
    r <- c(s$logL,s$logWt,s$llCount,s$a,s$w);
    z <- rbind(z,r);
  }
  colnames(z) <- names;
  l <- length(z[,1]);
  rownames(z) <- formatC(seq(1,l,length=l), format="fg")
  write.table(z,file=fileName,sep=",");
}


saveRanges <- function(d,colnames,fileName) {
  l <- length(d[1,]);
  if(is.null(colnames)) colnames <-formatC(seq(1,l,length=l), format="fg");
  colnames(d) <- colnames;
  write.table(d,file=fileName,sep=",");
}

# isotropic Gaussian likelihood where upper and lower bounds may vary for each dimension, but mu and sd are the same in all dimensions
logLikelihoodGaussian <- function(Obj,lower,upper,mu,sd) {
  LLCOUNT <<- LLCOUNT + 1;
  l <- Obj$dim;
  y <- 0; # y is the sum of the square differences
  for(i in 1:l) {
    y <- y+(lower[i] + (upper[i]-lower[i])*Obj$a[i]-mu)^2;
  }
  Obj$logL <- -1.0*y/(2*sd^2); # log(exp(-1.0*y/(2*sd^2)));
  Obj;
}
