# Supplementary material for: Nested sampling for parameter inference in systems biology: application to an exemplar circadian model
Source: BMC Syst Biol. 2013 Jul 30;7:72. doi: 10.1186/1752-0509-7-72 (PMC3735395; doi:10.1186/1752-0509-7-72)
Supplement: Additional file 2 — R Code for Nested Sampling. R code for nested sampling, slice sampling and for the transitional likelihood computation can be found in NestedSamplingRCode.tar. [file 1752-0509-7-72-S2.tar › NestedSamplingRCode/NestedSampling/sliceSamplingAlgorithmAdaptive.r]

# sliceSamplingAlgorithm.r

# copyright (c) 2013 University of Edinburgh
# author Stuart Aitken S.Aitken@ed.ac.uk
# where indicated code is modified from Radford M. Neal, 17 March 2008
# funded by the BBSRC Grant no. BB/I023461/1
# based on:
# R FUNCTIONS FOR PERFORMING UNIVARIATE SLICE SAMPLING.
#
# Radford M. Neal, 17 March 2008.
#

SLICEDEBUG <- FALSE;


exploreSlice <- function(Obj,                # Object being evolved
                         logLstar,           # log likelihood constraint
                         logLhood,
                         noSamples) {         
  if(SLICEDEBUG) {cat("*****************\n");printSample(Obj);}
  O1 <- Obj;
  l <- Obj$dim;
  for(n in 1:noSamples) {# randomise the order in which the variables are updated
    l1 <- seq(1,l,length=l); #c(1,2,3,4,5,6); 
    l2 <- seq(0,0,length=l); #c(0,0,0,0,0,0);
    i <- 1;
    while(min(l2)<1) {
      k <- floor(runif(1,1,(l+1)));
      if(l1[k]>0) {
        l2[i] <- l1[k];
        i <- i+1;
        l1[k]<-0;
      }
    }
    for(i in 1:l) {
      Obj <- uni.slice(Obj,l2[i],logLhood,w=Obj$w[l2[i]],m=Inf,lower=0,upper=1,logLstar=logLstar);
    }
     if(SLICEDEBUG) {cat("***",n,"***\n");}
  }
  Obj;
}

# based on:
# R FUNCTIONS FOR PERFORMING UNIVARIATE SLICE SAMPLING.
#
# Radford M. Neal, 17 March 2008.
#

# Arguments:
#   Obj
#   index    Obj$a[index] is the parameter to be sampled
#   g     Function returning the log of the probability density (plus constant)
#   w     Size of the steps for creating interval (default 1)
#   m     Limit on steps (default infinite)
#   lower Lower bound on support of the distribution (default -Inf)
#   upper Upper bound on support of the distribution (default +Inf)
#   logLstar lower bound on new sample

uni.slice <- function (Obj, index, logLikelihoodFn, w=1, m=Inf, lower=-Inf, upper=+Inf, logLstar=NULL) {
  # The log density at the initial point must be set in Obj$logL
  if(is.null(logLstar)) {logLstar=-Inf;}
  # Determine the slice level, in log terms.
  if(logLstar==-Inf) {
    logy <- Obj$logL - rexp(1);  # simplification, see Neal, but this case should never happen when uni.slice called from nested sampling
  } else {
    logy <- logLstar;
  }

  if(SLICEDEBUG) cat('--------\n',Obj$a[index],index,Obj$logL,'\n');
  # Find the initial interval to sample from.
  u <- runif(1,0,w);
  L <- Obj$a[index] - u;
  R <- Obj$a[index] + (w-u);  # should guarantee that Obj$a[index] is in [L,R], even with roundoff
  # Expand the interval until its ends are outside the slice, or until
  # the limit on steps is reached.
  expCount <- 0;
  objAtIndex <- Obj$a[index];
  #Obj1 <- Obj; reduce the copying
  if(is.infinite(m)) { # no limit on number of steps
    repeat
      { if (L<=lower) {break;}
        Obj$a[index] <- L;
        if(logLikelihoodFn(Obj)$logL<=logy) {expCount <- expCount+1; break;}
        L <- L - w;
        expCount <- expCount+1;
      }
    repeat
      { if (R>=upper) {break;}
        Obj$a[index] <- R;
        if (logLikelihoodFn(Obj)$logL<=logy) {expCount <- expCount+1; break;}
        R <- R + w;
        expCount <- expCount+1;
      }
  } else if(m>1) {  # limit on steps, bigger than one
    J <- floor(runif(1,0,m));
    K <- (m-1) - J;
    while (J>0) {
      if(L<=lower) {break;}
      Obj$a[index] <- L;
      if(logLikelihoodFn(Obj)$logL<=logy) {expCount <- expCount+1; break;}
      L <- L - w;
      J <- J - 1;
      expCount <- expCount+1;
    }
    while (K>0) {
      if (R>=upper) {break;}
      Obj$a[index] <- R;
      if (logLikelihoodFn(Obj)$logL<=logy) {expCount <- expCount+1; break;}
      R <- R + w;
      K <- K - 1;
      expCount <- expCount+1;
    }
  }

  # Shrink interval to lower and upper bounds.
  if(L<lower) {
    L <- lower;
  }
  if (R>upper) {
    R <- upper;
  }
  if(SLICEDEBUG) cat('L ',L,' R ',R,'\n');
  # Sample from the interval, shrinking it on each rejection.
  shCount <- 1;
  repeat
    {
      x1 <- runif(1,L,R);
      Obj$a[index] <- x1;  # set $a[index] = x1
      Obj <- logLikelihoodFn(Obj); # keep Obj
      shCount <- shCount+1;
      gx1 <- Obj$logL;
      if (gx1>=logy) {break;}
      if (x1>objAtIndex) {   # if (x1>Obj$a[index]) {
        R <- x1;
      } else { 
        L <- x1;
      }
      if(SLICEDEBUG) cat('L ',L,' R ',R,'\n');
    }
  # Return the new object
  if(SLICEDEBUG) {cat('-------index ',index,'-----\n');
                  printSample(Obj); }
  GLOBALEXP <<- c(GLOBALEXP,expCount);
  GLOBALSH <<- c(GLOBALSH,shCount);
  if(expCount>10) { Obj$w[index] <- Obj$w[index]*2; GLOBALUP <<- GLOBALUP+1;}
  if(shCount>10) { Obj$w[index] <- Obj$w[index]/2; GLOBALDOWN <<- GLOBALDOWN+1;}
  return (Obj);
}
