# Supplementary material for: Nested sampling for parameter inference in systems biology: application to an exemplar circadian model
Source: BMC Syst Biol. 2013 Jul 30;7:72. doi: 10.1186/1752-0509-7-72 (PMC3735395; doi:10.1186/1752-0509-7-72)
Supplement: Additional file 2 — R Code for Nested Sampling. R code for nested sampling, slice sampling and for the transitional likelihood computation can be found in NestedSamplingRCode.tar. [file 1752-0509-7-72-S2.tar › NestedSamplingRCode/Bridging/bridgeAlgorithmsLD.r]

# bridgeAlgorithmsLD.r

# copyright (c) 2013 University of Edinburgh
# author Stuart Aitken S.Aitken@ed.ac.uk
# funded by the BBSRC Grant no. BB/I023461/1

# Bridging applied to the circadian model                                                     05/04/2012
# Algorithms for computing the bridges and calculating the log likelihood of a data series


### *** log likelihood by bridging: main method is bridgeDataSeries() *** ###
# bridge <- bridgeDataSeries(Data,parameters,bridgeLength,scaleFactor)
# bridge$LL is the log likelihood value


### bridge data point at I to successor J for the 3 species of the circadian model ###
# compute bridges for M, Pc and Pn deterministically, using a simple heuristic,
# for the M,Pc,Pn species in valuesij, return the log likelihood and the three bridges

bridgeArray <- function(x0,xn,bridgeLength) {
  r <- array(dim=(bridgeLength+1),-Inf);
  r[1] <- x0;
  r[bridgeLength+1] <- xn;
  r;
}
heuristicBridgeIJ <- function(bridgeLength,scaleFactor,valuesij,startTime,parameters){
  bridgeM  <- bridgeArray(valuesij[1],valuesij[2],bridgeLength); 
  bridgePc <- bridgeArray(valuesij[3],valuesij[4],bridgeLength); 
  bridgePn <- bridgeArray(valuesij[5],valuesij[6],bridgeLength);
  times <- startTime + seq(from=0,to=bridgeLength-1)/scaleFactor[1];
  #cat('HBridge: ',times,'\n');
  for(i in 2:bridgeLength) { # working forwards from 2: bridgeLength (index of last bridge point)
    # update bridge at i by computing delta at i-1 and adding to bridge at i-1
    bridgeM[i] <- bridgeM[i-1] + calculateStepMean(betaM,deltaM,bridgeM[i-1],bridgePc[i-1],bridgePn[i-1],scaleFactor[1],times[i-1],parameters);
    if(bridgeM[i]<0) bridgeM[i] <- 0; # ensure result is positive
    bridgePc[i] <- bridgePc[i-1] + calculateStepMean(betaPc,deltaPc,bridgeM[i-1],bridgePc[i-1],bridgePn[i-1],scaleFactor[2],times[i-1],parameters);
    if(bridgePc[i]<0) bridgePc[i] <- 0;
    bridgePn[i] <- bridgePn[i-1] + calculateStepMean(betaPn,deltaPn,bridgeM[i-1],bridgePc[i-1],bridgePn[i-1],scaleFactor[3],times[i-1],parameters);
    if(bridgePn[i]<0) bridgePn[i] <- 0;
  } 
  # estimate the last point in the bridge by the same method as above [this point is known from data]
  i<-bridgeLength;
  bridgeM1 <- bridgeM[i] + calculateStepMean(betaM,deltaM,bridgeM[i],bridgePc[i],bridgePn[i],scaleFactor[1],times[bridgeLength],parameters);
  if(bridgeM1<0) bridgeM1 <- 0;
  bridgePc1 <- bridgePc[i] + calculateStepMean(betaPc,deltaPc,bridgeM[i],bridgePc[i],bridgePn[i],scaleFactor[2],times[bridgeLength],parameters);
  if(bridgePc1<0) bridgePc1 <- 0;
  bridgePn1 <- bridgePn[i] + calculateStepMean(betaPn,deltaPn,bridgeM[i],bridgePc[i],bridgePn[i],scaleFactor[3],times[bridgeLength],parameters);
  if(bridgePn1<0) bridgePn1 <- 0;
  # the error is the actual data at index [bridgeLength+1]-bridgeM1 (the predicted value)
  # adjust the (bridgeLength-1) points by error/bridgeLength
  endM <-1;
  if(bridgeM[bridgeLength+1]>0) {
    if(bridgeM1<0.1) { bridgeM1<-0.1;}
    endM <- (bridgeM[bridgeLength+1]/bridgeM1)}
  dM <- seq(from=1,to=endM,length=bridgeLength+1);
  for(i in 2:bridgeLength) {
    bridgeM[i] <- bridgeM[i]*dM[i];
  }
  endPc <-1;
  if(bridgePc[bridgeLength+1]>0) {
    if(bridgePc1<0.1) { bridgePc1<-0.1;}
    endPc <- (bridgePc[bridgeLength+1]/bridgePc1)}
  dPc <- seq(from=1,to=endPc,length=bridgeLength+1);
  for(i in 2:bridgeLength) {
    bridgePc[i] <- bridgePc[i]*dPc[i];
  }
  endPn <-1;
  if(bridgePn[bridgeLength+1]>0) {
    if(bridgePn1<0.1) { bridgePn1<-0.1;}
    endPn <- (bridgePn[bridgeLength+1]/bridgePn1)}
  dPn <- seq(from=1,to=endPn,length=bridgeLength+1);
  for(i in 2:bridgeLength) {
    bridgePn[i] <- bridgePn[i]*dPn[i];
  }
  LLBridge <- likelihoodOfGonzeBridge(bridgeM,bridgePc,bridgePn,scaleFactor,times,parameters);
  list(LL=LLBridge,M=bridgeM,Pc=bridgePc,Pn=bridgePn);
}

### *** log likelihood by bridging *** ###
### bridge the entire data series for all 3 species of the circadian model using the heuristic ###
# return the log likelihood, entropy
# bridge <- bridgeDataSeries();   see bridgeUsage.r for examples
# bridge$LL is the log likelihood value
bridgeDataSeries <- function(D,parameters,bridgeLength,scaleFactor,computeEntropy=FALSE,concatBridges=FALSE) {
  totalLLbridge <- 0;    #  log likelihood
  totalEbridge <- -Inf;  #  entropy
  seriesM <- NULL;
  seriesPc <- NULL;
  seriesPn <- NULL;
  if(computeEntropy) { totalEbridge <- 0; }
  start <-1;
  end <- length(D$M)-1;
  for(i in start:end) {  # select points in data to be bridged
    valuesij <- c(D$M[i],D$M[i+1],D$Pc[i],D$Pc[i+1],D$Pn[i],D$Pn[i+1]);
    startTime <- D$time[i];
    bridge <- heuristicBridgeIJ(bridgeLength,scaleFactor,valuesij,startTime,parameters);
    totalLLbridge <- totalLLbridge + bridge$LL;
    if(computeEntropy) {
      totalEbridge <- totalEbridge + entropyOfGonzeBridge(bridge$M,bridge$Pc,bridge$Pn,scaleFactor,parameters);
    }
    if(concatBridges) {
      if(i==start) {  # collect bridges
        seriesM<-bridge$M;
        seriesPc<-bridge$Pc;
        seriesPn<-bridge$Pn; 
      } else {
        seriesM <- c(seriesM,bridge$M[2:(bridgeLength+1)]);
        seriesPc <- c(seriesPc,bridge$Pc[2:(bridgeLength+1)]);
        seriesPn <- c(seriesPn,bridge$Pn[2:(bridgeLength+1)]);}
    }
  }
  list(LL=totalLLbridge,entropy=totalEbridge,M=seriesM,Pc=seriesPc,Pn=seriesPn);
}

# estimating the scale factor i.e. the factor to make beta and delta correspond to
# the deterministic/mean steps given data and time samples
# D is the data  (D$time the time column) bridgeLength is the number of steps in the bridge
# e.g. a bridgeLength of 10 requires 9 intermediate/imputed data points between
# the actual start and end data: [start,i1,i2,i3,..,i9,end]
theoreticalScaleFactor <- function(D,bridgeLength) {
  l <- length(D$time);
  timespan <- D$time[l] - D$time[1]; # time span of data
  notimesteps <- (l-1)*bridgeLength; # no steps in bridged data
  s <- notimesteps/timespan;
  c(s,s,s);  #set scale for M, Pc and Pn to be s [earlier code allows the scales to be varied]
}


# some data handling functions 

subsequenceData <- function(fulldata, selectFn) {
  G<-NULL;
  G$time <- selectFn(fulldata$time);
  G$M <- selectFn(fulldata$M);
  G$Pc <- selectFn(fulldata$Pc);
  G$Pn <- selectFn(fulldata$Pn);
  G;
}

select13From1cycleFn <- function(d) {
  s <- c(1,seq(1:12)*4+1);
  d[s];
}
select25From2cyclesFn <- function(d) {
  s <- c(1,seq(1:24)*4+1);
  d[s];
}
select37From3cyclesFn <- function(d) {
  s <- c(1,seq(1:36)*4+1);
  d[s];
}
select49From4cyclesFn <- function(d) {
  s <- c(1,seq(1:48)*4+1);
  d[s];
}
select61From5cyclesFn <- function(d) {
  s <- c(1,seq(1:60)*4+1);
  d[s];
}


select49From1cycleFn <- function(d) {
  s <- c(1,seq(1:48)+1);
  d[s];
}
select49From2cyclesFn <- function(d) {
  s <- c(1,seq(1:48)*2+1);
  d[s];
}
select49From3cyclesFn <- function(d) {
  s <- c(1,seq(1:48)*3+1);
  d[s];
}
