# Supplementary material for: Nested sampling for parameter inference in systems biology: application to an exemplar circadian model
Source: BMC Syst Biol. 2013 Jul 30;7:72. doi: 10.1186/1752-0509-7-72 (PMC3735395; doi:10.1186/1752-0509-7-72)
Supplement: Additional file 2 — R Code for Nested Sampling. R code for nested sampling, slice sampling and for the transitional likelihood computation can be found in NestedSamplingRCode.tar. [file 1752-0509-7-72-S2.tar › NestedSamplingRCode/Bridging/bridgeModelDefinitionLD.r]

# bridgeModelDefinitionLD.r

# copyright (c) 2013 University of Edinburgh
# author Stuart Aitken S.Aitken@ed.ac.uk
# funded by the BBSRC Grant no. BB/I023461/1

# Bridging applied to the circadian model                                                     05/04/2012

# Model definition in terms of Heron et al.'s proposed theory: Normal(deltax, mean=beta-delta, sd=sqrt(beta+delta))


DEBUG <- FALSE;
COLOUR <- "blue";
DBL.MAX <- 1.79769e+308;
APPROX0 <- 1e-07;
APPROX1 <- 1-APPROX0;
MAXPENALTY <- -500;

# global variables for the array of parameters [names and indeces]
parametersReferenceValues <- c(1.6, 0.5, 0.5,  0.6, 0.505,  1.4,  1.0, 0.5, 0.13, 4,  500,     0.8,   6,      18,     24);
parametern                <- c("vs","ks","k1","k2","vm",   "vd", "kI","km", "kd","n","omega", "amp", "dawn", "dusk", "cyclen");
parameteri                <- c(1,    2,   3,   4,   5,      6,    7,   8,    9,   10, 11,      12,    13,     14,     15);

# a bound used to evaluate P(deltax-BoundOnDeltaX <= X <= deltax+BoundOnDeltaX) using the normal distribution
# BoundOnDeltaX as low as 0.1 works - log l is not sensitive to this bound
BoundOnDeltaX <- 0.1;  #

#  theta: Returns 0.0 if the argument is negative, or 1.0 if the argument is nonnegative (i.e., zero or positive)
theta <- function(x) {
  r <- 1;
  if(x<0) { r <- 0;}
  r;
}

# beta (+) and delta (-) terms (expressed as functions of M,Pc,Pn) as defined in the normal approximation
# i.e. positive and negative components of propensity as in the circadian model
betaM <- function(M,Pc,Pn,time,parameters) {
  omega <- parameters[11]; 
  kI <- parameters[7];
  n <- parameters[10];
  vs <- parameters[1];
  ks <- parameters[2];

  amp <- parameters[12];
  dawn <- parameters[13];
  dusk <- parameters[14];
  cyclen <- parameters[15];
  
  LDcyc <- amp*theta((time-cyclen*floor(time/cyclen))-dawn)*theta(dusk-(time-cyclen*floor(time/cyclen)));
  
  ((vs+LDcyc)*(omega*kI^n)/((kI^n) + ((Pn/omega)^n)));     
}

deltaM <- function(M,Pc,Pn,time,parameters) {
  vm <- parameters[5];
  km <- parameters[8];
  omega <- parameters[11]; 
  ks <- parameters[2];
  (vm*(M/(km+(M/omega))));                         
}

betaPc <- function(M,Pc,Pn,time,parameters) {
  ks <- parameters[2];
  k2 <- parameters[4];
  (ks*M)+(k2*Pn);
}

deltaPc <- function(M,Pc,Pn,time,parameters) {
  vd <- parameters[6];
  kd <- parameters[9];
  omega <- parameters[11]; 
  k1 <- parameters[3];
  (vd*(Pc/(kd+(Pc/omega)))) + (k1*Pc);
}

betaPn <- function(M,Pc,Pn,time,parameters) {
  k1 <- parameters[3];
  k1*Pc;
}

deltaPn <- function(M,Pc,Pn,time,parameters) {
  k2 <- parameters[4];
  k2*Pn;
}

# muX and sdX return the scaled values to be used in the normal approximation
#   beta, delta and scaleFactor are values (not functions or arrays)
#   x can be any of M, Pc, Pn
muX <- function(beta,delta,scaleFactor) {
  (beta-delta)/scaleFactor;
}

sdX <- function(beta,delta,scaleFactor) {
  sqrt(abs(beta+delta)/scaleFactor); 
}

# return the log likelihood of deltax (the change in any of M, Pc, Pn)
#  beta, delta and scaleFactor are values (not functions or arrays)
logLX <- function(deltax,beta,delta,scaleFactor) {
  mu <- muX(beta,delta,scaleFactor);
  s <- sdX(beta,delta,scaleFactor);
  # log( P(deltax-BoundOnDeltaX <= X <= deltax+BoundOnDeltaX) )
  # log( CDF(deltax+BoundOnDeltaX) -CDF(deltax-BoundOnDeltaX) )
  pu <- pnorm(deltax+BoundOnDeltaX,mean=mu,sd=s); # CDF of upper bound
  pl <- pnorm(deltax-BoundOnDeltaX,mean=mu,sd=s); # CDF of lower bound
  pur <- pnorm(mu+BoundOnDeltaX,mean=mu,sd=s); # CDF of upper bound
  plr <- pnorm(mu-BoundOnDeltaX,mean=mu,sd=s); # CDF of lower bound
  l <- -Inf;  # log likelihood
  if(is.na(pu) | is.na(pl) | pu==pl) {
    l<--DBL.MAX;  #CDF upper = lower, l is lowest double
  }
  else {l<-log((pu-pl)/(pur-plr)); }  
  l;
}


# return the log likelihood of one bridge br, where br is one of brM, brPc,brPn
#  being the bridges in M, Pc, Pn,
#  given the betaFn and deltaFn of br, and the scaleFactor
# (these functions can be instantiated by any of betaM, betaPc, betaPn, and deltaM, deltaPc and deltaPn respectively)
likelihoodOfBridge <- function(br,betaFn,deltaFn,brM,brPc,brPn,scaleFactor,times,parameters,PRINT=FALSE) {
  r <- 0;
  l <- length(brM)-1;  # from 1 to (bridge length - 1)
  worst <- -40;
  warnings <- 0;
  for(i in 1:l) {
    beta <-  betaFn( brM[i],brPc[i],brPn[i],times[i],parameters); # beta is the betaFn applied to the bridge at i <brM[i],brPc[i],brPn[i]>
    delta <- deltaFn(brM[i],brPc[i],brPn[i],times[i],parameters); # delta is the deltaFn applied to the bridge at i <brM[i],brPc[i],brPn[i]>
    llx <- logLX((br[i+1]-br[i]),beta,delta,scaleFactor);
    llxa <- llx;
    if(is.na(llx)) {llx <- -Inf;};
    if(llx <= -DBL.MAX) { warnings <- warnings + 1; llx <- 0;}
    if(llx < worst) worst <- llx;
    r <- r + llx;
    if(PRINT) {print(paste("llx",llx,"(",llxa,")","D",(br[i+1]-br[i])-(beta-delta)/scaleFactor,"worst",worst,"warnings",warnings));}
  }
  r <- r + (warnings * worst);
  if(r < -DBL.MAX) { r <- -DBL.MAX;}
  if(PRINT) {print(r);}
  r;
}

# return the log likelihood of all three bridges as the sum of likelihoodOfBridge for bridge M, Pc, Pn
likelihoodOfGonzeBridge <- function(brM,brPc,brPn,scaleFactor,times,parameters) {
  likelihoodOfBridge(brM,betaM,deltaM,brM,brPc,brPn,scaleFactor[1],times,parameters)+
    likelihoodOfBridge(brPc,betaPc,deltaPc,brM,brPc,brPn,scaleFactor[2],times,parameters)+
      likelihoodOfBridge(brPn,betaPn,deltaPn,brM,brPc,brPn,scaleFactor[3],times,parameters);
}

# calculate a step (delta X) given betaFn and deltaFn
# as a function of the current estimates for M, Pc, Pn 
# max likelihood estimate is simply muX() scaled
calculateStepMean <- function(betaFn,deltaFn,M,Pc,Pn,scaleFactor,time,parameters)  {
  beta <-  betaFn(M,Pc,Pn,time,parameters);
  delta <- deltaFn(M,Pc,Pn,time,parameters);
  muX(beta,delta,scaleFactor);
}
