# Supplementary material for: Nested sampling for parameter inference in systems biology: application to an exemplar circadian model
Source: BMC Syst Biol. 2013 Jul 30;7:72. doi: 10.1186/1752-0509-7-72 (PMC3735395; doi:10.1186/1752-0509-7-72)
Supplement: Additional file 2 — R Code for Nested Sampling. R code for nested sampling, slice sampling and for the transitional likelihood computation can be found in NestedSamplingRCode.tar. [file 1752-0509-7-72-S2.tar › NestedSamplingRCode/Bridging/simulated-DD-120h-1.csv]

time	M	Pc	Pn
0	146.0000	503.0000	829.0000
0.5000000	161.0000	315.0000	706.0000
1.000000	230.0000	198.0000	573.0000
1.500000	340.0000	122.0000	449.0000
2.000000	528.0000	96.00000	355.0000
2.500000	798.0000	94.00000	300.0000
3.000000	1017.000	143.0000	261.0000
3.500000	1318.000	234.0000	211.0000
4.000000	1597.000	317.0000	214.0000
4.500000	1858.000	450.0000	228.0000
5.000000	2121.000	560.0000	285.0000
5.500000	2354.000	743.0000	353.0000
6.000000	2546.000	942.0000	452.0000
6.500000	2633.000	1145.000	575.0000
7.000000	2648.000	1360.000	681.0000
7.500000	2590.000	1615.000	821.0000
8.000000	2523.000	1840.000	948.0000
8.500000	2446.000	1906.000	1110.000
9.000000	2348.000	2040.000	1226.000
9.500000	2235.000	2112.000	1371.000
10.00000	2129.000	2206.000	1464.000
10.50000	2016.000	2264.000	1597.000
11.00000	1887.000	2229.000	1697.000
11.50000	1779.000	2341.000	1703.000
12.00000	1679.000	2298.000	1789.000
12.50000	1573.000	2340.000	1815.000
13.00000	1467.000	2347.000	1872.000
13.50000	1382.000	2317.000	1908.000
14.00000	1285.000	2302.000	1937.000
14.50000	1181.000	2252.000	1928.000
15.00000	1088.000	2233.000	1903.000
15.50000	993.0000	2162.000	1912.000
16.00000	895.0000	2101.000	1856.000
16.50000	776.0000	1989.000	1799.000
17.00000	690.0000	1878.000	1755.000
17.50000	591.0000	1740.000	1723.000
18.00000	507.0000	1569.000	1657.000
18.50000	433.0000	1449.000	1573.000
19.00000	337.0000	1274.000	1475.000
19.50000	269.0000	1187.000	1337.000
20.00000	214.0000	1064.000	1214.000
20.50000	171.0000	914.0000	1114.000
21.00000	142.0000	734.0000	972.0000
21.50000	133.0000	544.0000	879.0000
22.00000	147.0000	425.0000	721.0000
22.50000	187.0000	261.0000	607.0000
23.00000	309.0000	138.0000	492.0000
23.50000	483.0000	99.00000	371.0000
24.00000	734.0000	101.0000	291.0000
24.50000	1004.000	112.0000	237.0000
25.00000	1273.000	191.0000	220.0000
25.50000	1569.000	256.0000	200.0000
26.00000	1819.000	390.0000	231.0000
26.50000	2117.000	570.0000	264.0000
27.00000	2340.000	697.0000	345.0000
27.50000	2500.000	927.0000	419.0000
28.00000	2617.000	1143.000	524.0000
28.50000	2634.000	1281.000	641.0000
29.00000	2612.000	1445.000	788.0000
29.50000	2543.000	1589.000	940.0000
30.00000	2450.000	1762.000	1063.000
30.50000	2354.000	1911.000	1181.000
31.00000	2247.000	2017.000	1288.000
31.50000	2144.000	2061.000	1405.000
32.00000	2047.000	2183.000	1440.000
32.50000	1940.000	2241.000	1542.000
33.00000	1848.000	2264.000	1659.000
33.50000	1729.000	2297.000	1740.000
34.00000	1645.000	2303.000	1807.000
34.50000	1529.000	2368.000	1783.000
35.00000	1445.000	2349.000	1831.000
35.50000	1332.000	2332.000	1851.000
36.00000	1239.000	2252.000	1920.000
36.50000	1113.000	2230.000	1885.000
37.00000	1013.000	2164.000	1870.000
37.50000	922.0000	2092.000	1832.000
38.00000	829.0000	1974.000	1822.000
38.50000	739.0000	1912.000	1746.000
39.00000	642.0000	1815.000	1669.000
39.50000	568.0000	1682.000	1610.000
40.00000	482.0000	1584.000	1518.000
40.50000	424.0000	1440.000	1459.000
41.00000	363.0000	1290.000	1381.000
41.50000	281.0000	1126.000	1326.000
42.00000	220.0000	976.0000	1219.000
42.50000	168.0000	810.0000	1112.000
43.00000	129.0000	607.0000	1023.000
43.50000	111.0000	481.0000	878.0000
44.00000	129.0000	357.0000	724.0000
44.50000	185.0000	224.0000	610.0000
45.00000	283.0000	145.0000	482.0000
45.50000	461.0000	74.00000	374.0000
46.00000	714.0000	107.0000	290.0000
46.50000	976.0000	136.0000	257.0000
47.00000	1269.000	191.0000	221.0000
47.50000	1566.000	241.0000	213.0000
48.00000	1830.000	416.0000	219.0000
48.50000	2081.000	518.0000	246.0000
49.00000	2331.000	695.0000	326.0000
49.50000	2528.000	879.0000	400.0000
50.00000	2649.000	1097.000	539.0000
50.50000	2673.000	1317.000	654.0000
51.00000	2635.000	1470.000	805.0000
51.50000	2575.000	1617.000	932.0000
52.00000	2507.000	1780.000	1065.000
52.50000	2385.000	1896.000	1225.000
53.00000	2278.000	2095.000	1279.000
53.50000	2159.000	2197.000	1419.000
54.00000	2060.000	2278.000	1544.000
54.50000	1959.000	2374.000	1606.000
55.00000	1852.000	2392.000	1705.000
55.50000	1743.000	2351.000	1804.000
56.00000	1624.000	2365.000	1877.000
56.50000	1520.000	2360.000	1969.000
57.00000	1399.000	2426.000	1953.000
57.50000	1304.000	2378.000	2006.000
58.00000	1181.000	2382.000	1992.000
58.50000	1059.000	2263.000	2014.000
59.00000	964.0000	2223.000	1938.000
59.50000	856.0000	2130.000	1906.000
60.00000	758.0000	2040.000	1851.000
60.50000	668.0000	1936.000	1806.000
61.00000	584.0000	1855.000	1754.000
61.50000	511.0000	1713.000	1699.000
62.00000	427.0000	1581.000	1599.000
62.50000	366.0000	1434.000	1519.000
63.00000	295.0000	1283.000	1387.000
63.50000	239.0000	1096.000	1302.000
64.00000	178.0000	937.0000	1158.000
64.50000	145.0000	710.0000	1065.000
65.00000	108.0000	571.0000	932.0000
65.50000	101.0000	429.0000	797.0000
66.00000	131.0000	294.0000	653.0000
66.50000	223.0000	204.0000	532.0000
67.00000	357.0000	120.0000	442.0000
67.50000	552.0000	85.00000	375.0000
68.00000	800.0000	113.0000	299.0000
68.50000	1029.000	127.0000	272.0000
69.00000	1320.000	208.0000	258.0000
69.50000	1601.000	298.0000	262.0000
70.00000	1850.000	418.0000	270.0000
70.50000	2084.000	588.0000	322.0000
71.00000	2308.000	776.0000	373.0000
71.50000	2443.000	903.0000	473.0000
72.00000	2529.000	1130.000	534.0000
72.50000	2531.000	1338.000	666.0000
73.00000	2491.000	1511.000	827.0000
73.50000	2395.000	1679.000	968.0000
74.00000	2301.000	1856.000	1060.000
74.50000	2192.000	1926.000	1210.000
75.00000	2088.000	2009.000	1312.000
75.50000	1975.000	2082.000	1432.000
76.00000	1859.000	2186.000	1486.000
76.50000	1746.000	2198.000	1579.000
77.00000	1624.000	2159.000	1662.000
77.50000	1521.000	2136.000	1747.000
78.00000	1409.000	2122.000	1766.000
78.50000	1298.000	2071.000	1843.000
79.00000	1202.000	2068.000	1818.000
79.50000	1085.000	2043.000	1752.000
80.00000	994.0000	1997.000	1731.000
80.50000	892.0000	1902.000	1721.000
81.00000	775.0000	1786.000	1702.000
81.50000	678.0000	1729.000	1662.000
82.00000	597.0000	1636.000	1598.000
82.50000	515.0000	1535.000	1541.000
83.00000	427.0000	1466.000	1434.000
83.50000	354.0000	1275.000	1366.000
84.00000	292.0000	1154.000	1242.000
84.50000	234.0000	996.0000	1153.000
85.00000	195.0000	831.0000	1065.000
85.50000	161.0000	681.0000	934.0000
86.00000	151.0000	525.0000	803.0000
86.50000	175.0000	359.0000	677.0000
87.00000	254.0000	242.0000	573.0000
87.50000	389.0000	205.0000	458.0000
88.00000	560.0000	129.0000	387.0000
88.50000	824.0000	148.0000	298.0000
89.00000	1076.000	176.0000	269.0000
89.50000	1393.000	278.0000	242.0000
90.00000	1645.000	393.0000	258.0000
90.50000	1898.000	515.0000	291.0000
91.00000	2135.000	652.0000	351.0000
91.50000	2331.000	858.0000	430.0000
92.00000	2422.000	1031.000	536.0000
92.50000	2458.000	1246.000	664.0000
93.00000	2417.000	1440.000	787.0000
93.50000	2345.000	1608.000	901.0000
94.00000	2246.000	1739.000	1034.000
94.50000	2134.000	1819.000	1185.000
95.00000	2046.000	1873.000	1276.000
95.50000	1936.000	1964.000	1374.000
96.00000	1831.000	1996.000	1462.000
96.50000	1738.000	2020.000	1541.000
97.00000	1625.000	1970.000	1608.000
97.50000	1532.000	2057.000	1614.000
98.00000	1429.000	2015.000	1652.000
98.50000	1331.000	2041.000	1657.000
99.00000	1243.000	2017.000	1641.000
99.50000	1137.000	1926.000	1659.000
100.0000	1046.000	1912.000	1634.000
100.5000	937.0000	1861.000	1613.000
101.0000	840.0000	1774.000	1599.000
101.5000	758.0000	1715.000	1529.000
102.0000	670.0000	1601.000	1468.000
102.5000	590.0000	1467.000	1413.000
103.0000	510.0000	1336.000	1324.000
103.5000	438.0000	1191.000	1246.000
104.0000	372.0000	1089.000	1155.000
104.5000	312.0000	936.0000	1077.000
105.0000	245.0000	733.0000	1029.000
105.5000	220.0000	632.0000	893.0000
106.0000	206.0000	465.0000	795.0000
106.5000	209.0000	312.0000	670.0000
107.0000	267.0000	200.0000	559.0000
107.5000	380.0000	144.0000	452.0000
108.0000	584.0000	139.0000	355.0000
108.5000	888.0000	166.0000	288.0000
109.0000	1123.000	205.0000	249.0000
109.5000	1382.000	265.0000	232.0000
110.0000	1661.000	358.0000	224.0000
110.5000	1967.000	478.0000	248.0000
111.0000	2236.000	637.0000	301.0000
111.5000	2409.000	816.0000	382.0000
112.0000	2557.000	972.0000	485.0000
112.5000	2608.000	1179.000	613.0000
113.0000	2588.000	1320.000	728.0000
113.5000	2533.000	1503.000	862.0000
114.0000	2452.000	1626.000	1009.000
114.5000	2353.000	1763.000	1122.000
115.0000	2241.000	1918.000	1224.000
115.5000	2146.000	1971.000	1323.000
116.0000	2062.000	2115.000	1390.000
116.5000	1951.000	2181.000	1501.000
117.0000	1843.000	2262.000	1571.000
117.5000	1734.000	2288.000	1655.000
118.0000	1620.000	2272.000	1738.000
118.5000	1500.000	2312.000	1766.000
119.0000	1395.000	2247.000	1845.000
119.5000	1290.000	2259.000	1839.000
120.0000	1182.000	2271.000	1798.000
